# Supplementary material for: Effects of Omega-3 Polyunsaturated Fatty Acids Intake on Vasomotor Symptoms, Sleep Quality and Depression in Postmenopausal Women: A Systematic Review
Source: Nutrients. 2023 Sep 30;15(19):4231. doi: 10.3390/nu15194231 (PMC10574492; doi:10.3390/nu15194231)
Supplement: Supplementary file 1 [file nutrients-15-04231-s001.zip]

Archive with 1 entries (1 files):
- nutrients-2614287-supplementary.pdf
